# Supplementary material for: Postharvest light-induced flavonoids accumulation in mango (Mangifera indica L.) peel is associated with the up-regulation of flavonoids-related and light signal pathway genes
Source: Front Plant Sci. 2023 Mar 13;14:1136281. doi: 10.3389/fpls.2023.1136281 (PMC10040657; doi:10.3389/fpls.2023.1136281)
Supplement: Supplementary file 1 [file Table_1.xlsx]

## Sheet: Sheet1
Supplementary Tables S1 Sequences of the primers used in this study
Primer name	Primer Sequence
MiPAL-F	TGTTTCGATGGACAACACG
MiPAL-R	CCGCAGAGAGATTTGATGG
MiCHS-F	TGAGAGCAACCCGCCAAGT
MiCHS-R	CGAACCCGAAAAGAACACCCC
MiCHI-F	ACGCTTCACCTTCTCCTCCAC
MiCHI-R	GCGCTATCTTCAACGTACACTCC
MiF3H-F	TGTTGAAGCGTGTGAAGAATGGG
MiF3H-R	CCTCTGGTGGCAAAGCGAAAA
MiF3'H-F	TCACCTCCGTCCATCTTTTCTCC
MiF3'H-R	ACCAGCTCCGACTTTAACCCC
MiFLS-F	CCTTACAGGGAGGTGAACGA
MiFLS-R	ATATCTTCACCGCCAGATGC
MiDFR-F	CAGGAACCCTGGATGTTGAAG
MiDFR-R	CCAGCCGGTCATCTTTGTG
MiLAR-F	GTTCTTCCTCCGTTGGATCA
MiLAR-R	TGGTGGTCGAAAATGAACAA
MiANR1-F	TGTATTCCATGTCGCTACGC
MiANR1-R	TCCATCACCAAACCTGTTCCA
MiANR2-F	ACATTGTATTCCATGTCGCAAC
MiANR2-R	TCCATCACCAAACCTGTTCCA
MiANS-F	TCAATTTGGCCGAAGTACCC
MiANS-R	CAACCCGATTGATAACACTGC
MiUFGT1-F	CACACGGTTGATAACACTGC
MiUFGT1-R	CCTGCTCGCCTCTAGTGCTT
MiUFGT3-F	TTCCTGAACGTTGGCCCCTT
MiUFGT3-R	TTCTTCTGCCCGTCAAGCCA
MiMYB1-F	TGGTCACTAATTGCGGGTAGG
MiMYB1-R	TTTGAGGTGTTCGTCGCAAG
MiMYB22-F	TCCCAAGAATGCAGGGTTAC
MiMYB22-R	TCTTCCCGGTATATGGCTTG
MiMYB12-F	GGGCGAACAGACAATGAAAT
MiMYB12-R	ACTGCCTTTGTTCGGATCAC
MibHLH2-F	TGGTTTCCGGTTGTGAAGTG
MibHLH2-R	ACCTTCTGCTGGTTGGTTGG
MiWD40-F	GTTTGACCCCGAAACCCTCT
MiWD40-R	ATCAGCAGAAACCGAAGCGA
MiCOP1-F	AGTCGATTGAGGGTGATTGC
MiCOP1-R	ACCTTGATGCGTCTGGAAAC
MiHY5-F	TTTCAGCTCAGCAAGCAAGA
MiHY5-R	GACCCATCGGCATTTGTATC
MiHYH-F	CACCATGGTTGAAGCACAAG
MiHYH-R	CACCATGGTTGAAGCACAAG
βactin-F	ATCTGCTGGAAGGTGCTGAG
βactin-R	CCAAGCAGCATGAAGATCAA
