# Supplementary material for: Postharvest light-induced flavonoids accumulation in mango (Mangifera indica L.) peel is associated with the up-regulation of flavonoids-related and light signal pathway genes
Source: Front Plant Sci. 2023 Mar 13;14:1136281. doi: 10.3389/fpls.2023.1136281 (PMC10040657; doi:10.3389/fpls.2023.1136281)
Supplement: Supplementary file 2 [file Table_2.xlsx]

## Sheet: shee1
Supplementary Tables S2 Summary of the metabolites profiling results
Index	Compounds	Class	Q1 (Da)	Q3 (Da)	Molecular Weight	Ion mode	Ionization model	Formula	0d-1	0d-2	0d-3	1d-uvb1	1d-uvb2	1d-uvb3	1d-ck1	1d-ck2	1d-ck3	3d-uvb1	3d-uvb2	3d-uvb3	3d-ck1	3d-ck2	3d-ck3	6d-uvb1	6d-uvb2	6d-uvb3	6d-ck1	6d-ck2	6d-ck3	10d-uvb1	10d-uvb2	10d-uvb3	10d-ck1	10d-ck2	10d-ck3	MWXS22993a_R1	MWXS22993a_R2	MWXS22993a_R3	cpd_ID	CAS	kegg_map
Anthocyanidin_11	Cyanidin-3-O-glucoside	Cyanidin	449.1	287.1	449.10838648	Positive	[M]+	C21H21O11+	0.0736714976	0.0759927434	0.194675879	0.0798501577	0.108161648	0.0673076923	0.102446787	0.102146264	0.364541833	0.0436467469	0.0474103586	0.0460591622	0.0488691438	0.0402150109	0.0435224731	0.237907983	0.295426953	0.237388724	0.067775974	0.0646706587	0.0595880824	0.356567284	0.329027049	0.357781753	0.0561866126	0.052173913	0.0506252521	0.171629779	0.1846	0.194	C08604	47705-70-4	ko00942
Anthocyanidin_17	Cyanidin-3-O-sambubioside-5-O-glucoside	Cyanidin	743.2	287.15	743.20346863	Positive	[M]+	C32H39O20+	N/A	N/A	N/A	N/A	N/A	N/A	N/A	N/A	N/A	N/A	N/A	N/A	N/A	N/A	N/A	N/A	N/A	N/A	N/A	N/A	N/A	N/A	N/A	N/A	N/A	N/A	N/A	N/A	N/A	N/A	C20493	53925-33-0	ko00942
Anthocyanidin_16	Cyanidin-3-O-xyloside	Cyanidin	419.1	287.1	419.09782180	Positive	[M]+	C20H19O10+	N/A	N/A	N/A	N/A	N/A	N/A	N/A	N/A	N/A	N/A	N/A	N/A	N/A	N/A	N/A	N/A	N/A	N/A	N/A	N/A	N/A	N/A	N/A	N/A	N/A	N/A	N/A	N/A	N/A	N/A	-	29761-24-8	-
Anthocyanidin_13	Cyanidin-3-O-rutinoside-5-O-glucoside	Cyanidin	757.22	287.1	757.21911869	Positive	[M]+	C33H41O20+	N/A	N/A	N/A	N/A	N/A	N/A	N/A	N/A	N/A	N/A	N/A	N/A	N/A	N/A	N/A	N/A	N/A	N/A	N/A	N/A	N/A	N/A	N/A	N/A	N/A	N/A	N/A	N/A	N/A	N/A	C12646	135558-26-8	ko00942
Anthocyanidin_12	Cyanidin-3-O-rutinoside	Cyanidin	595.17	287.1	595.16629528	Positive	[M]+	C27H31O15+	N/A	N/A	N/A	N/A	N/A	N/A	N/A	N/A	N/A	N/A	N/A	N/A	N/A	N/A	N/A	N/A	N/A	N/A	N/A	N/A	N/A	N/A	N/A	N/A	N/A	N/A	N/A	N/A	N/A	N/A	C08620	28338-59-2	ko00942
Anthocyanidin_09	Cyanidin-3-O-(6''-ferulylsophoroside)-5-glucoside	Cyanidin	949.26	287.1	949.26137743	Positive	[M]+	C43H49O24+	N/A	N/A	N/A	N/A	N/A	N/A	N/A	N/A	N/A	N/A	N/A	N/A	N/A	N/A	N/A	N/A	N/A	N/A	N/A	N/A	N/A	N/A	N/A	N/A	N/A	N/A	N/A	N/A	N/A	N/A	-	-	-
Anthocyanidin_07	Cyanidin-3-O-5-O-(6-O-coumaroyl)-diglucoside	Cyanidin	757.2	287.1	757.19798933	Positive	[M]+	C36H37O18+	N/A	N/A	N/A	N/A	N/A	N/A	N/A	N/A	N/A	N/A	N/A	N/A	N/A	N/A	N/A	N/A	N/A	N/A	N/A	N/A	N/A	N/A	N/A	N/A	N/A	N/A	N/A	N/A	N/A	N/A	C16350	-	ko00942
Anthocyanidin_06	Cyanidin-3-O-(6-O-p-coumaroyl)-glucoside	Cyanidin	595.15	287.1	595.14516591	Positive	[M]+	C30H27O13+	N/A	N/A	N/A	N/A	N/A	N/A	N/A	N/A	N/A	N/A	N/A	N/A	N/A	N/A	N/A	N/A	N/A	N/A	N/A	N/A	N/A	N/A	N/A	N/A	N/A	N/A	N/A	N/A	N/A	N/A	C12095	-	ko00942
Anthocyanidin_04	Cyanidin-3,5-O-diglucoside	Cyanidin	611.2	287.1	611.16120990	Positive	[M]+	C27H31O16+	N/A	N/A	N/A	N/A	N/A	N/A	N/A	N/A	N/A	N/A	N/A	N/A	N/A	N/A	N/A	N/A	N/A	N/A	N/A	N/A	N/A	N/A	N/A	N/A	N/A	N/A	N/A	N/A	N/A	N/A	C08639	20905-74-2	ko00942
Anthocyanidin_03	Cyanidin-3,5,3'-O-triglucoside	Cyanidin	773.21	287.1	773.21403331	Positive	[M]+	C33H41O21+	N/A	N/A	N/A	N/A	N/A	N/A	N/A	N/A	N/A	N/A	N/A	N/A	N/A	N/A	N/A	N/A	N/A	N/A	N/A	N/A	N/A	N/A	N/A	N/A	N/A	N/A	N/A	N/A	N/A	N/A	C08629	88110-66-1	-
Anthocyanidin_02	Cyanidin-3-(6''-caffeylsophoroside)-5-glucoside	Cyanidin	935.25	287.1	935.24572736	Positive	[M]+	C42H47O24+	N/A	N/A	N/A	N/A	N/A	N/A	N/A	N/A	N/A	N/A	N/A	N/A	N/A	N/A	N/A	N/A	N/A	N/A	N/A	N/A	N/A	N/A	N/A	N/A	N/A	N/A	N/A	N/A	N/A	N/A	-	-	-
Anthocyanidin_01	Cyanidin-3-(6-O-p-caffeoyl)-glucoside	Cyanidin	611.14	287.1	611.14008053	Positive	[M]+	C30H27O14+	N/A	N/A	N/A	N/A	N/A	N/A	N/A	N/A	N/A	N/A	N/A	N/A	N/A	N/A	N/A	N/A	N/A	N/A	N/A	N/A	N/A	N/A	N/A	N/A	N/A	N/A	N/A	N/A	N/A	N/A	C16369	-	ko00942
Anthocyanidin_15	Cyanidin-3-O-sophoroside	Cyanidin	611.2	287.15	611.16120990	Positive	[M]+	C27H31O16+	N/A	N/A	N/A	N/A	N/A	N/A	N/A	N/A	N/A	N/A	N/A	N/A	N/A	N/A	N/A	N/A	N/A	N/A	N/A	N/A	N/A	0.000125100725	0.000105773113	0.000152852316	0.00024137931	0.000236602629	0.000215812828	N/A	N/A	N/A	C16306	38820-68-7	ko00942
Anthocyanidin_08	Cyanidin-3-O-arabinoside	Cyanidin	419.1	287.1	419.09782180	Positive	[M]+	C20H19O10+	N/A	N/A	N/A	N/A	N/A	N/A	N/A	N/A	N/A	N/A	N/A	N/A	N/A	N/A	N/A	0.0418796697	0.049777418	0.0476755687	N/A	N/A	N/A	0.0475423046	0.052079128	0.0445239515	N/A	N/A	N/A	0.0211267606	0.0232	0.0212	-	27214-72-8	-
Anthocyanidin_05	Cyanidin-3-O-(6-O-malonyl-beta-D-glucoside)	Cyanidin	535.1	287.1	535.10878040	Positive	[M]+	C24H23O14+	N/A	N/A	N/A	N/A	N/A	N/A	N/A	N/A	N/A	N/A	N/A	N/A	N/A	N/A	N/A	N/A	N/A	N/A	N/A	N/A	N/A	N/A	N/A	N/A	N/A	N/A	N/A	N/A	N/A	N/A	C12643	171828-62-9	ko00942
Anthocyanidin_10	Cyanidin-3-O-galactoside	Cyanidin	449.1	287.1	449.10838648	Positive	[M]+	C21H21O11+	1.14331723	1.1489619	1.22129648	0.780757098	0.750792393	0.78689168	1.23731848	1.21621622	1.21314741	0.809708342	0.822709163	0.901330157	0.874394184	0.846107904	0.882652024	19.6028313	20.2347228	19.9802176	1.1911526	1.17165669	1.17976405	23.3682514	24.0209931	22.659511	0.795131846	0.816986855	0.780556676	8.89336016	9.4	9.36	C08647	142506-26-1	-
Anthocyanidin_14	Cyanidin-3-O-sambubioside	Cyanidin	581.1	287.1	581.15064521	Positive	[M]+	C26H29O15+	0.0000581723027	0.00051199355	0.000512091038	0.00246451104	0.00211965135	0.0022566719	0.00101651084	0.00114069952	0.000976095618	0.00188048134	0.00198007968	0.00196942625	0.000518982229	0.000459884531	0.000538946512	0.00166732206	0.00222581951	0.00205736894	0.00103693182	0.00121556886	0.000705858828	0.00163980661	0.00234154219	0.00244484198	0.0030020284	0.00317492417	0.0030455829	0.00317907445	0.002	0.003	C20490	63535-17-1	ko00942
Anthocyanidin_18	Delphinidin	Delphinidin	303.1	149	303.05047769	Positive	[M]+	C15H11O7+	N/A	N/A	N/A	N/A	N/A	N/A	N/A	N/A	N/A	N/A	N/A	N/A	N/A	N/A	N/A	N/A	N/A	N/A	N/A	N/A	N/A	N/A	N/A	N/A	N/A	N/A	N/A	N/A	N/A	N/A	C05908	13270-61-6	ko00941,ko00942,ko01110
Anthocyanidin_19	Delphinidin-3,5-O-diglucoside	Delphinidin	627	303.1	627.15612452	Positive	[M]+	C27H31O17+	0.00712560386	0.00800241887	0.00621824832	0.00546135647	0.00570522979	0.00618131868	0.00441615278	0.00365659777	0.00410358566	0.00271262492	0.00312749004	0.00242207663	0.00426090468	0.00402150109	0.0043115721	0.00515139599	0.00483609875	0.00451038576	0.0049512987	0.000580838323	0.00421915617	0.0021353747	0.00224061365	0.00252434904	0.00283975659	0.00252780586	0.00260185559	0.00515090543	0.00458	0.00468	C16312	17670-06-3	ko00942
Anthocyanidin_20	Delphinidin-3-O-(6-O-acetyl)-glucoside	Delphinidin	507.11	303.1	507.11386578	Positive	[M]+	C23H23O13+	0.027173913	0.0276154001	0.0268238163	0.0279968454	0.029318542	0.0298273155	0.0179828924	0.0220588235	0.0183266932	0.0226392005	0.024501992	0.0240222355	0.0148828756	0.016683257	0.0166971731	0.0208415258	0.0250910563	0.0233432245	0.0201298701	0.023752495	0.0227954409	0.0314262691	0.0296729915	0.0306102167	0.0221095335	0.0224469161	0.0276321097	0.0255533199	0.0232	0.0208	-	66594-00-1	-
Anthocyanidin_26	Delphinidin-3-O-galactoside	Delphinidin	465.1	303.1	465.10330110	Positive	[M]+	C21H21O12+	0.0211352657	0.0258012497	0.0185124975	0.0163249211	0.0177496038	0.0171310832	0.013168888	0.012281399	0.0142430279	0.0141138079	0.014123506	0.0152868771	0.0120961228	0.0133585507	0.0139719341	0.0574125049	0.0641440712	0.0648862512	0.0211038961	0.021756487	0.0217956409	0.0580177276	0.0605571256	0.0554561717	0.0208924949	0.0222446916	0.0235982251	0.0392354125	0.0448	0.0438	-	197250-28-5	-
Anthocyanidin_28	Delphinidin-3-O-rhamnoside	Delphinidin	449.1	303.1	449.10839000	Positive	[M]+	C21H21O11+	0.0285829308	0.0276154001	0.0249949197	0.0208990536	0.0247622821	0.0251177394	0.0346130893	0.0319952305	0.0310756972	0.0208035896	0.0250996016	0.0266031368	0.0280694669	0.021501095	0.0231848688	0.0167518679	0.0151153379	0.0163006924	0.0107954545	0.0116966068	0.0117376525	0.0116035455	0.0109002826	0.0108924667	0.0113590264	0.0111021234	0.0101653893	0.0203219316	0.01842	0.0185	-	-	-
Anthocyanidin_31	Delphinidin-3-O-sophoroside	Delphinidin	627.15	303.1	627.15612452	Positive	[M]+	C27H31O17+	N/A	N/A	N/A	N/A	N/A	N/A	N/A	N/A	N/A	N/A	N/A	N/A	N/A	N/A	N/A	N/A	N/A	N/A	N/A	N/A	N/A	N/A	N/A	N/A	N/A	N/A	N/A	N/A	N/A	N/A	C16307	59212-40-7	ko00942
Anthocyanidin_29	Delphinidin-3-O-rutinoside	Delphinidin	611.1	303.1	611.16120990	Positive	[M]+	C27H31O16+	0.00865539452	0.00751864543	0.00908351961	0.00731466877	0.00768621236	0.00796703297	0.00867316491	0.00818759936	0.00896414343	0.0078523353	0.00788844622	0.00800079412	0.00735056543	0.00828190325	0.0081960545	0.00892646481	0.00971266694	0.00850642928	0.00907061688	0.00852295409	0.00859828034	0.00870265915	0.00886152604	0.00872589942	0.0077484787	0.00804853387	0.00857200484	0.0106036217	0.00888	0.00864	C16315	15674-58-5	ko00942
Anthocyanidin_32	Delphinidin-3-O-rutinoside-5-O-glucoside	Delphinidin	773.21	303.1	773.21403331	Positive	[M]+	C33H41O21+	N/A	N/A	N/A	N/A	N/A	N/A	N/A	N/A	N/A	N/A	N/A	N/A	N/A	N/A	N/A	N/A	N/A	N/A	N/A	N/A	N/A	N/A	N/A	N/A	N/A	N/A	N/A	N/A	N/A	N/A	-	-	-
Anthocyanidin_21	Delphinidin-3-O-(6-O-malonyl-beta-D-glucoside)	Delphinidin	551.05	303.1	551.10369502	Positive	[M]+	C24H23O15+	N/A	N/A	N/A	0.0129337539	0.0122424723	0.0133634223	N/A	N/A	N/A	N/A	N/A	N/A	0.00823909532	0.00844117062	0.00939597315	0.0083366103	0.00793201133	0.00743818002	0.0128652597	0.0126147705	0.0135972805	0.00926672039	0.0107791683	0.00932220235	0.00939148073	0.00861476239	0.0101653893	0.00748490946	0.00632	0.00736	C16301	-	ko00942
Anthocyanidin_27	Delphinidin-3-O-glucoside	Delphinidin	465.1	303.1	465.10330110	Positive	[M]+	C21H21O12+	N/A	N/A	N/A	N/A	N/A	N/A	N/A	N/A	N/A	N/A	N/A	N/A	N/A	N/A	N/A	N/A	N/A	N/A	N/A	N/A	N/A	N/A	N/A	N/A	N/A	N/A	N/A	N/A	N/A	N/A	C12138	50986-17-9	ko00942
Anthocyanidin_25	Delphinidin-3-O-arabinoside	Delphinidin	435.5	303.1	435.09273642	Positive	[M]+	C20H19O11+	N/A	N/A	N/A	N/A	N/A	N/A	N/A	N/A	N/A	N/A	N/A	N/A	N/A	N/A	N/A	N/A	N/A	N/A	N/A	N/A	N/A	N/A	N/A	N/A	N/A	N/A	N/A	N/A	N/A	N/A	-	324533-67-7	-
Anthocyanidin_24	Delphinidin-3-O-5-O-(6-O-coumaroyl)-diglucoside	Delphinidin	773.19	303.1	773.19290395	Positive	[M]+	C36H37O19+	N/A	N/A	N/A	N/A	N/A	N/A	N/A	N/A	N/A	N/A	N/A	N/A	N/A	N/A	N/A	N/A	N/A	N/A	N/A	N/A	N/A	N/A	N/A	N/A	N/A	N/A	N/A	N/A	N/A	N/A	C16351	-	ko00942
Anthocyanidin_23	Delphinidin-3-O-(6-O-p-coumaroyl)-glucoside	Delphinidin	611.14	303.1	611.14008053	Positive	[M]+	C30H27O14+	N/A	N/A	N/A	N/A	N/A	N/A	N/A	N/A	N/A	N/A	N/A	N/A	N/A	N/A	N/A	N/A	N/A	N/A	N/A	N/A	N/A	N/A	N/A	N/A	N/A	N/A	N/A	N/A	N/A	N/A	C16370	-	ko00942
Anthocyanidin_22	Delphinidin-3-O-(6-O-malonyl)-glucoside-3'-glucoside	Delphinidin	713.16	303.1	713.15651844	Positive	[M]+	C30H33O20+	N/A	N/A	N/A	N/A	N/A	N/A	N/A	N/A	N/A	N/A	N/A	N/A	N/A	N/A	N/A	N/A	N/A	N/A	N/A	N/A	N/A	N/A	N/A	N/A	N/A	N/A	N/A	N/A	N/A	N/A	C16304	-	ko00942
Anthocyanidin_33	Delphinidin-3-O-sambubioside-5-O-glucoside	Delphinidin	759.2	303.1	759.19838325	Positive	[M]+	C32H39O21+	N/A	N/A	N/A	N/A	N/A	N/A	N/A	N/A	N/A	N/A	N/A	N/A	N/A	N/A	N/A	N/A	N/A	N/A	N/A	N/A	N/A	N/A	N/A	N/A	N/A	N/A	N/A	N/A	N/A	N/A	C20494	-	ko00942
Anthocyanidin_30	Delphinidin-3-O-sambubioside	Delphinidin	597.1	303.1	597.14555983	Positive	[M]+	C26H29O16+	N/A	N/A	N/A	N/A	N/A	N/A	N/A	N/A	N/A	N/A	N/A	N/A	N/A	N/A	N/A	N/A	N/A	N/A	N/A	N/A	N/A	N/A	N/A	N/A	N/A	N/A	N/A	N/A	N/A	N/A	C20491	178275-92-8	ko00942
Anthocyanidin_47	Malvidin-3-O-(6-O-p-coumaroyl)-glucoside	Malvidin	639.17	331.1	639.17138066	Positive	[M]+	C32H31O14+	N/A	N/A	N/A	N/A	N/A	N/A	N/A	N/A	N/A	N/A	N/A	N/A	N/A	N/A	N/A	N/A	N/A	N/A	N/A	N/A	N/A	N/A	N/A	N/A	N/A	N/A	N/A	N/A	N/A	N/A	-	34693-53-3	-
Anthocyanidin_55	Malvidin-3-O-sambubioside-5-O-glucoside	Malvidin	787.4	331.3	787.22969000	Positive	[M]+	C34H43O21+	N/A	N/A	N/A	N/A	N/A	N/A	N/A	N/A	N/A	N/A	N/A	N/A	N/A	N/A	N/A	N/A	N/A	N/A	N/A	N/A	N/A	N/A	N/A	N/A	N/A	N/A	N/A	N/A	N/A	N/A	-	-	-
Anthocyanidin_51	Malvidin-3-O-glucoside	Malvidin	493.1	331.1	493.13460123	Positive	[M]+	C23H25O12+	0.0188003221	0.0177786737	0.0181467181	0.0207018927	0.0180467512	0.0186616954	0.0168092302	0.0182432432	0.0164143426	0.0165816847	0.0149003984	0.0142148104	0.0106219709	0.0118455107	0.010738255	0.00902477389	0.00953055443	0.010504451	0.0133725649	0.0130738523	0.0154769046	0.016357776	0.0154622527	0.0161001789	0.0138336714	0.0145601618	0.0136546995	0.018249497	0.0179	0.018	C12140	18470-06-9	ko00942
Anthocyanidin_52	Malvidin-3-O-rutinoside	Malvidin	639.06	331.1	639.19251002	Positive	[M]+	C29H35O16+	N/A	N/A	N/A	N/A	N/A	N/A	N/A	N/A	N/A	N/A	N/A	N/A	N/A	N/A	N/A	N/A	N/A	N/A	N/A	N/A	N/A	N/A	N/A	N/A	N/A	N/A	N/A	N/A	N/A	N/A	-	-	-
Anthocyanidin_43	Malvidin	Malvidin	331.2	275.1	331.08177781	Positive	[M]+	C17H15O7+	N/A	N/A	N/A	N/A	N/A	N/A	N/A	N/A	N/A	N/A	N/A	N/A	N/A	N/A	N/A	N/A	N/A	N/A	N/A	N/A	N/A	N/A	N/A	N/A	N/A	N/A	N/A	N/A	N/A	N/A	C08716	10463-84-0	-
Anthocyanidin_44	Malvidin-3,5-O-diglucoside	Malvidin	655.4	331.1	655.18742464	Positive	[M]+	C29H35O17+	N/A	N/A	N/A	N/A	N/A	N/A	N/A	N/A	N/A	N/A	N/A	N/A	N/A	N/A	N/A	N/A	N/A	N/A	N/A	N/A	N/A	N/A	N/A	N/A	N/A	N/A	N/A	N/A	N/A	N/A	C08718	16727-30-3	-
Anthocyanidin_45	Malvidin-3-O-(6''-acetylglucoside)-5-glucoside	Malvidin	697.2	331.1	697.19798933	Positive	[M]+	C31H37O18+	N/A	N/A	N/A	N/A	N/A	N/A	N/A	N/A	N/A	N/A	N/A	N/A	N/A	N/A	N/A	N/A	N/A	N/A	N/A	N/A	N/A	N/A	N/A	N/A	N/A	N/A	N/A	N/A	N/A	N/A	-	-	-
Anthocyanidin_46	Malvidin-3-O-(6-O-malonyl-beta-D-glucoside)	Malvidin	579.06	331.1	579.13499515	Positive	[M]+	C26H27O15+	N/A	N/A	N/A	N/A	N/A	N/A	N/A	N/A	N/A	N/A	N/A	N/A	N/A	N/A	N/A	N/A	N/A	N/A	N/A	N/A	N/A	N/A	N/A	N/A	N/A	N/A	N/A	N/A	N/A	N/A	-	-	-
Anthocyanidin_48	Malvidin-3-O-5-O-(6-O-coumaroyl)-diglucoside	Malvidin	801.22	331.1	801.22420407	Positive	[M]+	C38H41O19+	N/A	N/A	N/A	N/A	N/A	N/A	N/A	N/A	N/A	N/A	N/A	N/A	N/A	N/A	N/A	N/A	N/A	N/A	N/A	N/A	N/A	N/A	N/A	N/A	N/A	N/A	N/A	N/A	N/A	N/A	-	-	-
Anthocyanidin_49	Malvidin-3-O-arabinoside	Malvidin	463.3	331.06	463.12403655	Positive	[M]+	C22H23O11+	N/A	N/A	N/A	N/A	N/A	N/A	N/A	N/A	N/A	N/A	N/A	N/A	N/A	N/A	N/A	N/A	N/A	N/A	N/A	N/A	N/A	N/A	N/A	N/A	N/A	N/A	N/A	N/A	N/A	N/A	-	785047-89-4	-
Anthocyanidin_50	Malvidin-3-O-galactoside	Malvidin	493.2	331.1	493.13460123	Positive	[M]+	C23H25O12+	N/A	N/A	N/A	N/A	N/A	N/A	N/A	N/A	N/A	N/A	N/A	N/A	N/A	N/A	N/A	N/A	N/A	N/A	N/A	N/A	N/A	N/A	N/A	N/A	N/A	N/A	N/A	N/A	N/A	N/A	-	-	-
Anthocyanidin_53	Malvidin-3-O-sambubioside	Malvidin	625.19	331.1	625.17685996	Positive	[M]+	C28H33O16+	N/A	N/A	N/A	N/A	N/A	N/A	N/A	N/A	N/A	N/A	N/A	N/A	N/A	N/A	N/A	N/A	N/A	N/A	N/A	N/A	N/A	N/A	N/A	N/A	N/A	N/A	N/A	N/A	N/A	N/A	-	-	-
Anthocyanidin_54	Malvidin-3-O-sophoroside	Malvidin	655.2	331.3	655.18742464	Positive	[M]+	C29H35O17+	N/A	N/A	N/A	N/A	N/A	N/A	N/A	N/A	N/A	N/A	N/A	N/A	N/A	N/A	N/A	N/A	N/A	N/A	N/A	N/A	N/A	N/A	N/A	N/A	N/A	N/A	N/A	N/A	N/A	N/A	-	-	-
Anthocyanidin_66	Pelargonidin-3-O-arabinoside	Pelargonidin	403.1	271.06	403.10290718	Positive	[M]+	C20H19O9+	N/A	N/A	N/A	N/A	N/A	N/A	N/A	N/A	N/A	N/A	N/A	N/A	N/A	N/A	N/A	N/A	N/A	N/A	N/A	N/A	N/A	N/A	N/A	N/A	N/A	N/A	N/A	N/A	N/A	N/A	-	-	-
Anthocyanidin_64	Pelargonidin-3-O-5-O-(6-O-coumaroyl)-diglucoside	Pelargonidin	741.2	271.1	741.20307471	Positive	[M]+	C36H37O17+	N/A	N/A	N/A	N/A	N/A	N/A	N/A	N/A	N/A	N/A	N/A	N/A	N/A	N/A	N/A	N/A	N/A	N/A	N/A	N/A	N/A	N/A	N/A	N/A	N/A	N/A	N/A	N/A	N/A	N/A	C16349	-	ko00942
Anthocyanidin_60	Pelargonidin-3-O-(6''-ferulylsambubioside)-5-O-(malonyl)-glucoside	Pelargonidin	989.26	271.1	989.25629204	Positive	[M]+	C45H49O25+	N/A	N/A	N/A	N/A	N/A	N/A	N/A	N/A	N/A	N/A	N/A	N/A	N/A	N/A	N/A	N/A	N/A	N/A	N/A	N/A	N/A	N/A	N/A	N/A	N/A	N/A	N/A	N/A	N/A	N/A	-	-	-
Anthocyanidin_62	Pelargonidin-3-O-(6-O-p-coumaroyl)-glucoside	Pelargonidin	579.15	271.1	579.15025129	Positive	[M]+	C30H27O12+	N/A	N/A	N/A	N/A	N/A	N/A	N/A	N/A	N/A	N/A	N/A	N/A	N/A	N/A	N/A	N/A	N/A	N/A	N/A	N/A	N/A	N/A	N/A	N/A	N/A	N/A	N/A	N/A	N/A	N/A	C16368	-	ko00942
Anthocyanidin_61	Pelargonidin-3-O-(6-O-malonyl-beta-D-glucoside)	Pelargonidin	519.06	271.1	519.11386578	Positive	[M]+	C24H23O13+	N/A	N/A	N/A	N/A	N/A	N/A	N/A	N/A	N/A	N/A	N/A	N/A	N/A	N/A	N/A	N/A	N/A	N/A	N/A	N/A	N/A	N/A	N/A	N/A	N/A	N/A	N/A	N/A	N/A	N/A	C12642	165070-68-8	ko00942
Anthocyanidin_69	Pelargonidin-3-O-rutinoside	Pelargonidin	579.06	271.1	579.17138066	Positive	[M]+	C27H31O14+	N/A	N/A	N/A	N/A	N/A	N/A	N/A	N/A	N/A	N/A	N/A	N/A	N/A	N/A	N/A	N/A	N/A	N/A	N/A	N/A	N/A	N/A	N/A	N/A	N/A	N/A	N/A	N/A	N/A	N/A	C12644	-	ko00942
Anthocyanidin_63	Pelargonidin-3-O-[2-O-glucosyl-6-O-p-coumaroyl-glucoside]-5-O-glucoside	Pelargonidin	903.26	271.1	903.25589812	Positive	[M]+	C42H47O22+	N/A	N/A	N/A	N/A	N/A	N/A	N/A	N/A	N/A	N/A	N/A	N/A	N/A	N/A	N/A	N/A	N/A	N/A	N/A	N/A	N/A	N/A	N/A	N/A	N/A	N/A	N/A	N/A	N/A	N/A	-	-	-
Anthocyanidin_70	Pelargonidin-3-O-rutinoside-5-O-glucoside	Pelargonidin	741.22	271.1	741.22420407	Positive	[M]+	C33H41O19+	N/A	N/A	N/A	N/A	N/A	N/A	N/A	N/A	N/A	N/A	N/A	N/A	N/A	N/A	N/A	N/A	N/A	N/A	N/A	N/A	N/A	N/A	N/A	N/A	N/A	N/A	N/A	N/A	N/A	N/A	C12645	202338-79-2	ko00942
Anthocyanidin_59	Pelargonidin-3,5-O-diglucoside	Pelargonidin	595.1	271.1	595.16629528	Positive	[M]+	C27H31O15+	N/A	N/A	N/A	N/A	N/A	N/A	N/A	N/A	N/A	N/A	N/A	N/A	N/A	N/A	N/A	N/A	N/A	N/A	N/A	N/A	N/A	N/A	N/A	N/A	N/A	N/A	N/A	N/A	N/A	N/A	C08725	17334-58-6	ko00942
Anthocyanidin_73	Pelargonidin-3-O-sophoroside-5-O-(malonyl)-glucoside	Pelargonidin	843.22	271.1	843.21952000	Positive	[M]+	C36H43O23+	N/A	N/A	N/A	N/A	N/A	N/A	N/A	N/A	N/A	N/A	N/A	N/A	N/A	N/A	N/A	N/A	N/A	N/A	N/A	N/A	N/A	N/A	N/A	N/A	N/A	N/A	N/A	N/A	N/A	N/A	-	-	-
Anthocyanidin_74	Pelargonidin-3-O-sambubioside-5-O-glucoside	Pelargonidin	727.23	271.1	727.20855401	Positive	[M]+	C32H39O19+	N/A	N/A	N/A	N/A	N/A	N/A	N/A	N/A	N/A	N/A	N/A	N/A	N/A	N/A	N/A	N/A	N/A	N/A	N/A	N/A	N/A	N/A	N/A	N/A	N/A	N/A	N/A	N/A	N/A	N/A	C20492	-	ko00942
Anthocyanidin_67	Pelargonidin-3-O-galactoside	Pelargonidin	433.2	271.1	433.11347186	Positive	[M]+	C21H21O10+	0.161231884	0.170530135	0.173948384	0.165417981	0.151347068	0.131279435	0.159538492	0.136526232	0.158366534	0.117479094	0.114541833	0.117133214	0.119345719	0.118256022	0.127110026	1.42154935	1.62282477	1.52126607	0.20900974	0.213572854	0.203959208	1.35979049	1.41703674	1.30789108	0.147261663	0.152072801	0.151674062	0.688128773	0.738	0.718	-	197451-24-4	-
Anthocyanidin_56	Pelargonidin	Pelargonidin	271.1	215.1	271.06064845	Positive	[M]+	C15H11O5+	N/A	N/A	N/A	N/A	N/A	N/A	N/A	N/A	N/A	N/A	N/A	N/A	0.0141357027	0.0132391001	0.014643075	0.0228077074	0.0240793201	0.02512364	0.0171063312	0.0160479042	0.0161967606	N/A	N/A	N/A	N/A	N/A	N/A	N/A	N/A	N/A	C05904	7690-51-9	ko00941,ko00942,ko01100,ko01110
Anthocyanidin_68	Pelargonidin-3-O-glucoside	Pelargonidin	433.2	271.1	433.11347186	Positive	[M]+	C21H21O10+	N/A	N/A	N/A	N/A	N/A	N/A	N/A	N/A	N/A	N/A	N/A	N/A	N/A	N/A	N/A	0.00591820684	0.00530149737	0.00551928783	N/A	N/A	N/A	0.00686946011	0.00666128381	0.00628105744	0.00411764706	0.0042669363	0.00419524002	N/A	N/A	N/A	C12137	47684-27-5	ko00942,ko01100,ko01110
Anthocyanidin_72	Pelargonidin-3-O-sophoroside	Pelargonidin	595.14	271.1	595.16629528	Positive	[M]+	C27H31O15+	N/A	N/A	N/A	N/A	N/A	N/A	N/A	N/A	N/A	N/A	N/A	N/A	N/A	N/A	N/A	N/A	N/A	N/A	N/A	N/A	N/A	N/A	N/A	N/A	N/A	N/A	N/A	N/A	N/A	N/A	C16305	34365-81-6	ko00942
Anthocyanidin_65	Pelargonidin-3-O-[6-O-feruloyl-2-O-glucosyl-glucoside]-5-O-glucoside	Pelargonidin	933.27	271.1	933.26646281	Positive	[M]+	C43H49O23+	N/A	N/A	N/A	N/A	N/A	N/A	N/A	N/A	N/A	N/A	N/A	N/A	N/A	N/A	N/A	N/A	N/A	N/A	N/A	N/A	N/A	N/A	N/A	N/A	N/A	N/A	N/A	N/A	N/A	N/A	-	-	-
Anthocyanidin_58	Pelargonidin-3-sophoroside-5-glucoside	Pelargonidin	757.22	271.1	757.21911869	Positive	[M]+	C33H41O20+	N/A	N/A	N/A	N/A	N/A	N/A	N/A	N/A	N/A	N/A	N/A	N/A	N/A	N/A	N/A	N/A	N/A	N/A	N/A	N/A	N/A	N/A	N/A	N/A	N/A	N/A	N/A	N/A	N/A	N/A	-	75093-88-8	-
Anthocyanidin_57	Pelargonidin-3-(6''-caffeylsophoroside)-5-glucoside	Pelargonidin	919.25	271.1	919.25081274	Positive	[M]+	C42H47O23+	N/A	N/A	N/A	N/A	N/A	N/A	N/A	N/A	N/A	N/A	N/A	N/A	N/A	N/A	N/A	N/A	N/A	N/A	N/A	N/A	N/A	N/A	N/A	N/A	N/A	N/A	N/A	N/A	N/A	N/A	-	-	-
Anthocyanidin_71	Pelargonidin-3-O-sambubioside	Pelargonidin	565.2	271.1	565.15573059	Positive	[M]+	C26H29O14+	N/A	N/A	N/A	N/A	N/A	N/A	N/A	N/A	N/A	N/A	N/A	N/A	N/A	N/A	N/A	N/A	N/A	N/A	N/A	N/A	N/A	N/A	N/A	N/A	N/A	N/A	N/A	N/A	N/A	N/A	C20489	-	ko00942
Anthocyanidin_85	Peonidin-3-O-galactoside	Peonidin	463.3	301.1	463.12403655	Positive	[M]+	C22H23O11+	0.0541465378	0.0592622455	0.0629953262	0.0906940063	0.0907290016	0.0983124019	0.101253233	0.093799682	0.0964143426	0.10014277	0.0858565737	0.092713917	0.0700726979	0.0706748955	0.0732153752	0.233975619	0.242816673	0.24925816	0.0929383117	0.0852295409	0.0909818036	0.340451249	0.345175616	0.329954283	0.206896552	0.208291203	0.183945139	0.160764588	0.1526	0.163	-	-	-
Anthocyanidin_90	Peonidin-3-O-sophoroside	Peonidin	625.1	301.1	625.17685996	Positive	[M]+	C28H33O16+	N/A	N/A	N/A	N/A	N/A	N/A	N/A	N/A	N/A	N/A	N/A	N/A	N/A	N/A	N/A	N/A	N/A	N/A	N/A	N/A	N/A	N/A	N/A	N/A	N/A	N/A	N/A	N/A	N/A	N/A	-	-	-
Anthocyanidin_80	Peonidin-3-O-(6-O-p-coumaroyl)-glucoside	Peonidin	609.16	301.1	609.16081598	Positive	[M]+	C31H29O13+	N/A	N/A	N/A	N/A	N/A	N/A	N/A	N/A	N/A	0.00218233734	0.0194223108	0.00252134207	N/A	N/A	N/A	0.0127015336	0.0263051396	0.00629080119	N/A	N/A	N/A	0.00860193392	0.013645539	0.0214669052	N/A	N/A	N/A	0.0113682093	0.00926	0.01068	-	-	-
Anthocyanidin_89	Peonidin-3-O-sambubioside	Peonidin	595.19	301.1	595.16629528	Positive	[M]+	C27H31O15+	N/A	N/A	N/A	N/A	N/A	N/A	N/A	N/A	N/A	N/A	N/A	N/A	N/A	N/A	N/A	N/A	N/A	N/A	N/A	N/A	N/A	N/A	N/A	N/A	N/A	N/A	N/A	N/A	N/A	N/A	-	-	-
Anthocyanidin_88	Peonidin-3-O-rutinoside	Peonidin	609.5	301.1	609.18194534	Positive	[M]+	C28H33O15+	N/A	N/A	N/A	N/A	N/A	N/A	N/A	N/A	N/A	N/A	N/A	N/A	N/A	N/A	N/A	N/A	N/A	N/A	N/A	N/A	N/A	N/A	N/A	N/A	N/A	N/A	N/A	N/A	N/A	N/A	-	-	-
Anthocyanidin_82	Peonidin-3-O-arabinoside	Peonidin	433.2	301.1	433.11347186	Positive	[M]+	C21H21O10+	N/A	N/A	N/A	N/A	N/A	N/A	N/A	N/A	N/A	N/A	N/A	N/A	N/A	N/A	N/A	N/A	N/A	N/A	N/A	N/A	N/A	N/A	N/A	N/A	N/A	N/A	N/A	N/A	N/A	N/A	-	27214-74-0	-
Anthocyanidin_75	Peonidin	Peonidin	301.1	245.3	301.07121313	Positive	[M]+	C16H13O6+	N/A	N/A	N/A	N/A	N/A	N/A	N/A	N/A	N/A	N/A	N/A	N/A	N/A	N/A	N/A	N/A	N/A	N/A	N/A	N/A	N/A	N/A	N/A	N/A	N/A	N/A	N/A	N/A	N/A	N/A	C08726	-	-
Anthocyanidin_77	Peonidin-3-sophoroside-5-glucoside	Peonidin	787.23	301.1	787.22968338	Positive	[M]+	C34H43O21+	N/A	N/A	N/A	N/A	N/A	N/A	N/A	N/A	N/A	N/A	N/A	N/A	N/A	N/A	N/A	N/A	N/A	N/A	N/A	N/A	N/A	N/A	N/A	N/A	N/A	N/A	N/A	N/A	N/A	N/A	-	79549-69-2	-
Anthocyanidin_78	Peonidin-3,5-O-diglucoside	Peonidin	625.2	301.1	625.17685996	Positive	[M]+	C28H33O16+	N/A	N/A	N/A	N/A	N/A	N/A	N/A	N/A	N/A	N/A	N/A	N/A	N/A	N/A	N/A	N/A	N/A	N/A	N/A	N/A	N/A	N/A	N/A	N/A	N/A	N/A	N/A	N/A	N/A	N/A	-	47851-83-2	-
Anthocyanidin_79	Peonidin-3-O-(6-O-malonyl-beta-D-glucoside)	Peonidin	549.5	301.1	549.12443047	Positive	[M]+	C25H25O14+	N/A	N/A	N/A	N/A	N/A	N/A	N/A	N/A	N/A	N/A	N/A	N/A	N/A	N/A	N/A	N/A	N/A	N/A	N/A	N/A	N/A	N/A	N/A	N/A	N/A	N/A	N/A	N/A	N/A	N/A	-	-	-
Anthocyanidin_81	Peonidin-3-O-5-O-(6-O-coumaroyl)-diglucoside	Peonidin	771.21	301.1	771.21363939	Positive	[M]+	C37H39O18+	N/A	N/A	N/A	N/A	N/A	N/A	N/A	N/A	N/A	N/A	N/A	N/A	N/A	N/A	N/A	N/A	N/A	N/A	N/A	N/A	N/A	N/A	N/A	N/A	N/A	N/A	N/A	N/A	N/A	N/A	-	-	-
Anthocyanidin_86	Peonidin-3-O-glucoside	Peonidin	463.3	301.1	463.12403655	Positive	[M]+	C22H23O11+	0.0434782609	0.0437411812	0.0483641536	0.0526419558	0.0548732171	0.0470957614	0.0551024468	0.0647853736	0.0573705179	0.0711809096	0.0677290837	0.0724637681	0.0335218094	0.0336452319	0.0349806793	7.8647267	8.39740996	8.54599407	0.0493100649	0.045508982	0.0459908018	13.7389202	14.4933387	14.0329954	0.0847870183	0.0774519717	0.087131908	4.82897384	4.84	4.8	C12141	68795-37-9	ko00942
Anthocyanidin_83	Peonidin-3-O-caffeoyl-feruloyl-sophoroside-5-glucoside	Peonidin	1125.31	301.1	1125.3087300	Positive	[M]+	C53H57O27+	N/A	N/A	N/A	N/A	N/A	N/A	N/A	N/A	N/A	N/A	N/A	N/A	N/A	N/A	N/A	N/A	N/A	N/A	N/A	N/A	N/A	N/A	N/A	N/A	N/A	N/A	N/A	N/A	N/A	N/A	-	-	-
Anthocyanidin_84	Peonidin-3-O-(6''-ferulylsophoroside)-5-glucoside	Peonidin	963.28	301.1	963.27702749	Positive	[M]+	C44H51O24+	N/A	N/A	N/A	N/A	N/A	N/A	N/A	N/A	N/A	N/A	N/A	N/A	N/A	N/A	N/A	N/A	N/A	N/A	N/A	N/A	N/A	N/A	N/A	N/A	N/A	N/A	N/A	N/A	N/A	N/A	-	-	-
Anthocyanidin_91	Peonidin-3-O-sambubioside-5-O-glucoside	Peonidin	757.23	301.1	757.21911869	Positive	[M]+	C33H41O20+	N/A	N/A	N/A	N/A	N/A	N/A	N/A	N/A	N/A	N/A	N/A	N/A	N/A	N/A	N/A	N/A	N/A	N/A	N/A	N/A	N/A	N/A	N/A	N/A	N/A	N/A	N/A	N/A	N/A	N/A	-	-	-
Anthocyanidin_76	Peonidin-3-(caffeoyl-glucosyl-glucoside)-5-glucoside	Peonidin	949.26	301.1	949.26137743	Positive	[M]+	C43H49O24+	N/A	N/A	N/A	N/A	N/A	N/A	N/A	N/A	N/A	N/A	N/A	N/A	N/A	N/A	N/A	N/A	N/A	N/A	N/A	N/A	N/A	N/A	N/A	N/A	N/A	N/A	N/A	N/A	N/A	N/A	-	-	-
Anthocyanidin_87	Peonidin-3-O-P-hydroxybenzoylsophoroside-5-glucoside	Peonidin	907.25	301.1	907.25082000	Positive	[M]+	C41H47O23+	N/A	N/A	N/A	N/A	N/A	N/A	N/A	N/A	N/A	N/A	N/A	N/A	N/A	N/A	N/A	N/A	N/A	N/A	N/A	N/A	N/A	N/A	N/A	N/A	N/A	N/A	N/A	N/A	N/A	N/A	-	-	-
Anthocyanidin_92	Petunidin-3,5-O-diglucoside	Petunidin	641.2	317.1	641.17177458	Positive	[M]+	C28H33O17+	N/A	N/A	N/A	N/A	N/A	N/A	N/A	N/A	N/A	N/A	N/A	N/A	N/A	N/A	N/A	N/A	N/A	N/A	N/A	N/A	N/A	N/A	N/A	N/A	N/A	N/A	N/A	N/A	N/A	N/A	-	-	-
Anthocyanidin_94	Petunidin-3-O-(6-O-p-coumaroyl)-glucoside	Petunidin	625.18	317.1	625.15573059	Positive	[M]+	C31H29O14+	N/A	N/A	N/A	N/A	N/A	N/A	N/A	N/A	N/A	N/A	N/A	N/A	N/A	N/A	N/A	N/A	N/A	N/A	N/A	N/A	N/A	N/A	N/A	N/A	N/A	N/A	N/A	N/A	N/A	N/A	-	-	-
Anthocyanidin_95	Petunidin-3-O-5-O-(6-O-coumaroyl)-diglucoside	Petunidin	787.21	317.1	787.20855401	Positive	[M]+	C37H39O19+	N/A	N/A	N/A	N/A	N/A	N/A	N/A	N/A	N/A	N/A	N/A	N/A	N/A	N/A	N/A	N/A	N/A	N/A	N/A	N/A	N/A	N/A	N/A	N/A	N/A	N/A	N/A	N/A	N/A	N/A	-	51939-66-3	-
Anthocyanidin_97	Petunidin-3-O-galactoside	Petunidin	479.1	317.1	479.11895116	Positive	[M]+	C22H23O12+	N/A	N/A	N/A	N/A	N/A	N/A	N/A	N/A	N/A	N/A	N/A	N/A	N/A	N/A	N/A	N/A	N/A	N/A	N/A	N/A	N/A	N/A	N/A	N/A	N/A	N/A	N/A	N/A	N/A	N/A	-	-	-
Anthocyanidin_99	Petunidin-3-O-rutinoside	Petunidin	625.06	317.1	625.17685996	Positive	[M]+	C28H33O16+	N/A	N/A	N/A	N/A	N/A	N/A	N/A	N/A	N/A	N/A	N/A	N/A	N/A	N/A	N/A	N/A	N/A	N/A	N/A	N/A	N/A	N/A	N/A	N/A	N/A	N/A	N/A	N/A	N/A	N/A	-	39824-84-5	-
Anthocyanidin_102	Petunidin-3-O-sambubioside-5-O-glucoside	Petunidin	773.2	317.1	773.21404000	Positive	[M]+	C33H41O21+	N/A	N/A	N/A	N/A	N/A	N/A	N/A	N/A	N/A	N/A	N/A	N/A	N/A	N/A	N/A	N/A	N/A	N/A	N/A	N/A	N/A	N/A	N/A	N/A	N/A	N/A	N/A	N/A	N/A	N/A	-	-	-
Anthocyanidin_101	Petunidin-3-O-sophoroside	Petunidin	641.11	317.1	641.17177458	Positive	[M]+	C28H33O17+	N/A	N/A	N/A	N/A	N/A	N/A	N/A	N/A	N/A	N/A	N/A	N/A	N/A	N/A	N/A	N/A	N/A	N/A	N/A	N/A	N/A	N/A	N/A	N/A	N/A	N/A	N/A	N/A	N/A	N/A	-	-	-
Anthocyanidin_100	Petunidin-3-O-sambubioside	Petunidin	611.15	317.1	611.16120990	Positive	[M]+	C27H31O16+	N/A	N/A	N/A	N/A	N/A	N/A	N/A	N/A	N/A	N/A	N/A	N/A	N/A	N/A	N/A	N/A	N/A	N/A	N/A	N/A	N/A	N/A	N/A	N/A	N/A	N/A	N/A	N/A	N/A	N/A	-	-	-
Anthocyanidin_98	Petunidin-3-O-glucoside	Petunidin	479.1	317.1	479.11895116	Positive	[M]+	C22H23O12+	N/A	N/A	N/A	N/A	N/A	N/A	N/A	N/A	N/A	N/A	N/A	N/A	N/A	N/A	N/A	N/A	N/A	N/A	N/A	N/A	N/A	N/A	N/A	N/A	N/A	N/A	N/A	N/A	N/A	N/A	C12139	6988-81-4	ko00942
Anthocyanidin_93	Petunidin-3-O-(6-O-malonyl-beta-D-glucoside)	Petunidin	565.06	317.1	565.11934509	Positive	[M]+	C25H25O15+	N/A	N/A	N/A	N/A	N/A	N/A	N/A	N/A	N/A	N/A	N/A	N/A	N/A	N/A	N/A	N/A	N/A	N/A	N/A	N/A	N/A	N/A	N/A	N/A	N/A	N/A	N/A	N/A	N/A	N/A	-	-	-
Anthocyanidin_96	Petunidin-3-O-arabinoside	Petunidin	449.1	317.06	449.10838648	Positive	[M]+	C21H21O11+	0.0336151369	0.041322314	0.0430806747	0.038840694	0.0342709984	0.035321821	0.0312313507	0.0268282989	0.0304780876	0.0328370385	0.0284860558	0.0323605321	0.0333198708	0.0314553056	0.0284726459	0.0444357059	0.045325779	0.0504451039	0.0422077922	0.0385229541	0.0361927614	0.0294117647	0.0290674203	0.0250447227	0.0188640974	0.0183013145	0.0173860428	0.0394366197	0.0386	0.036	-	749848-37-1	-
Anthocyanidin_108	Procyanidin C1	Procyanidin	867.2	579.1	866.20581436	Positive	[M+H]+	C45H38O18	N/A	N/A	N/A	N/A	N/A	N/A	N/A	N/A	N/A	N/A	N/A	N/A	N/A	N/A	N/A	N/A	N/A	N/A	N/A	N/A	N/A	N/A	N/A	N/A	N/A	N/A	N/A	N/A	N/A	N/A	C17624	37064-30-5	-
Anthocyanidin_104	Procyanidin A2	Procyanidin	577.3	425.1	576.12677620	Positive	[M+H]+	C30H24O12	N/A	N/A	N/A	N/A	N/A	N/A	N/A	N/A	N/A	N/A	N/A	N/A	N/A	N/A	N/A	N/A	N/A	N/A	N/A	N/A	N/A	N/A	N/A	N/A	N/A	N/A	N/A	N/A	N/A	N/A	C10237	41743-41-3	-
Anthocyanidin_103	Procyanidin A1	Procyanidin	577.1	425.1	576.12677620	Positive	[M+H]+	C30H24O12	N/A	N/A	N/A	N/A	N/A	N/A	N/A	N/A	N/A	N/A	N/A	N/A	N/A	N/A	N/A	N/A	N/A	N/A	N/A	N/A	N/A	N/A	N/A	N/A	N/A	N/A	N/A	N/A	N/A	N/A	-	103883-03-0	-
Anthocyanidin_105	Procyanidin B1	Procyanidin	579.1	427.1	578.14242626	Positive	[M+H]+	C30H26O12	34.4202899	37.2908688	35.9682991	35.488959	35.6576862	37.4803768	42.9679729	41.9316375	41.6334661	34.8766062	33.8645418	33.3531864	36.9547658	38.2241688	39.8617043	71.9622493	70.4168353	66.2710188	34.2938312	37.5249501	33.9932014	47.9452055	47.0327008	46.7103955	27.3833671	29.322548	32.4727713	43.8631791	44.4	44.6	-	20315-25-7	-
Anthocyanidin_106	Procyanidin B2	Procyanidin	579.1	427.1	578.14242626	Positive	[M+H]+	C30H26O12	0.923913043	1.0058456	0.914448283	1.11987382	1.11925515	1.15580848	1.22140442	1.11287758	1.18326693	1.09728738	1.04581673	1.01250744	1.0319063	1.02926538	1.2487289	2.06449076	1.88789964	1.89713155	1.04910714	1.20359281	0.99980004	1.29532635	1.40896245	1.28602663	0.687626775	0.829120324	0.93182735	1.17907445	1.344	1.368	C17639	29106-49-8	-
Anthocyanidin_107	Procyanidin B3	Procyanidin	579.1	427.1	578.14242626	Positive	[M+H]+	C30H26O12	32.2061192	34.4688571	33.7329811	34.5031546	34.8652932	36.3029827	39.1883827	37.9570747	38.247012	29.3697736	29.2828685	28.7869764	32.3101777	33.6452319	35.1840553	58.1989776	57.8713072	55.1928783	34.4967532	36.5269461	33.1933613	43.3118453	41.7844166	41.7412045	26.1663286	28.1092012	29.8507463	39.2354125	39.6	40.4	-	23567-23-9	-
Anthocyanidin_38	Kaempferol-3-O-rutinoside	flavonoid	595.2	287.1	594.15847025	Positive	[M+H]+	C27H30O15	0.0491143317	0.0618826849	0.0642145905	0.0891167192	0.0556656101	0.0751569859	0.066839069	0.0703497615	0.0448207171	0.0664899041	0.0529880478	0.0667063728	0.038368336	0.0473820426	0.0488102502	0.0709791585	0.063941724	0.071810089	0.0622970779	0.0600798403	0.0653869226	0.0614423852	0.0563181268	0.0572450805	0.0488843813	0.0533872599	0.0417507059	0.0714285714	0.0776	0.068	C21833	17650-84-9	ko00944,ko01110
Anthocyanidin_39	Naringenin	flavonoid	273	153.1	272.06847348	Positive	[M+H]+	C15H12O5	0.245571659	0.266075388	0.233692339	0.356861199	0.408082409	0.380690738	0.163517008	0.167130366	0.172310757	0.334489088	0.344621514	0.287869764	0.120355412	0.113478001	0.110026439	1.22886355	1.20598948	1.14342235	0.0933441558	0.081237525	0.076184763	0.392828364	0.339119903	0.397535281	0.0302231237	0.0285136502	0.0401371521	0.283702213	0.244	0.258	C00509	480-41-2	ko00941,ko00943,ko01100,ko01110
Anthocyanidin_40	Naringenin-7-O-glucoside	flavonoid	435.1	273.1	434.12129689	Positive	[M+H]+	C21H22O10	3.76409018	3.52751461	3.80004064	4.71214511	4.77416799	4.49372057	4.57529342	4.59062003	4.62151394	5.05812768	5.29880478	4.62576931	4.70516963	4.95719689	5.04372585	10.2241447	10.0364225	9.71315529	7.26461039	6.68662675	7.01859628	7.0910556	7.89261203	6.69846949	4.82758621	4.71183013	5.2238806	6.96177062	7.46	7.28	C09099	529-55-5	ko00941
Anthocyanidin_41	Quercetin-3-O-glucoside	flavonoid	465.1	303.1	464.09547607	Positive	[M+H]+	C21H20O12	199.879227	233.823826	215.403373	193.414826	213.946117	198.194662	195.544062	191.772655	198.605578	188.456047	167.131474	142.942228	171.849758	187.338244	187.309335	292.96107	267.098341	251.2364	192.978896	213.572854	180.963807	235.697019	230.117077	208.706023	149.492901	158.139535	177.087535	225.352113	220	232	C05623	21637-25-2	ko00944,ko01100,ko01110
Anthocyanidin_37	Dihydromyricetin	flavonoid	321.1	139	320.05321734	Positive	[M+H]+	C15H12O8	N/A	N/A	N/A	N/A	N/A	N/A	N/A	N/A	N/A	N/A	N/A	N/A	N/A	N/A	N/A	N/A	N/A	N/A	N/A	N/A	N/A	N/A	N/A	N/A	N/A	N/A	N/A	N/A	N/A	N/A	C02906	27200-12-0	ko00941,ko01110
Anthocyanidin_35	Chalcone	flavonoid	209.1	131	208.088815002	Positive	[M+H]+	C15H12O	N/A	N/A	N/A	N/A	N/A	N/A	N/A	N/A	N/A	N/A	N/A	N/A	N/A	N/A	N/A	N/A	N/A	N/A	N/A	N/A	N/A	N/A	N/A	N/A	N/A	N/A	N/A	N/A	N/A	N/A	C01484	94-41-7	-
Anthocyanidin_34	Afzelin	flavonoid	433.1	287.1	432.10564683	Positive	[M+H]+	C21H20O10	1.19162641	1.54807498	1.14814062	1.99132492	1.98098257	2.39403454	1.72667595	1.66931638	1.49800797	1.5806649	1.6812749	1.66567401	1.4095315	1.49114075	1.4643075	1.70861188	2.01942533	1.79821958	2.13068182	2.01596806	1.52569486	1.95205479	1.59063383	2.16656728	1.47261663	1.75328615	1.8495361	1.46076459	1.622	1.562	C16911	482-39-3	ko00944
Anthocyanidin_42	Rutin	flavonoid	611.2	303.1	610.15338487	Positive	[M+H]+	C27H30O16	0.192834138	0.201572264	0.194066247	0.201104101	0.20800317	0.178963893	0.137457728	0.135930048	0.119521912	0.148684479	0.137450199	0.149493746	0.137520194	0.157276528	0.145210494	0.239874164	0.228652367	0.24925816	0.159496753	0.176247505	0.144771046	0.181103948	0.175010093	0.181872391	0.127180527	0.126188069	0.136345301	0.205231388	0.218	0.1682	C05625	153-18-4	ko00944,ko01100,ko01110
Anthocyanidin_36	Dihydrokaempferol	flavonoid	289.2	243.1	288.06338810	Positive	[M+H]+	C15H12O6	0.344202899	0.342672848	0.339361918	0.301656151	0.386291601	0.46899529	0.186791327	0.197138315	0.184661355	0.256985519	0.247011952	0.208457415	0.0815831987	0.0631096954	0.0660972137	1.19347228	1.27883448	1.17507418	0.0827922078	0.0986027944	0.0847830434	0.320306205	0.335082761	0.325978931	0.0981744422	0.091809909	0.0847115772	0.299798793	0.302	0.332	C00974	480-20-6	ko00941,ko01100,ko01110
